# Supplementary material for: Tools for assessing the scalability of innovations in health: a systematic review
Source: Health Res Policy Syst. 2022 Mar 24;20:34. doi: 10.1186/s12961-022-00830-5 (PMC8943495; doi:10.1186/s12961-022-00830-5)
Supplement: Supplementary file 6 — Additional file 6. List of identified items. [file 12961_2022_830_MOESM6_ESM.xlsx]

## Sheet: Additional file 6
Additional file 6: List of identified items
Item ID	Items	Tool ID	C1) Problem	C2) Development process	C3) Innovation characteristics	C4) Strategic/political context	C5) Evidence of effectiveness	C6) Costs & benefits	C7) Fidelity & adaptation	C8) Reach & acceptability	C9) Delivery settings & workforce	C10) Implementation infrastructure	C11) Sustainability
1	[Congruence] With beliefs and values (Inherent value of intervention’s approach or content)	T06								Yes
2	Do you have data on the acceptability of the innovation?	T02								Yes
3	Do you have data on the efficacy of the innovation (i.e., testing under optimal conditions)?	T02					Yes
4	Does the project have mechanisms for building ownership in the future implementing organization?	T16		Yes
5	Have results of pilot testing the innovation been documented?	T15					Yes
6	How strong is the support for change? (8. "Strong sense of urgency regarding the problem or need" VS "Relative complacency"; 9. "Strong leadership coalition committed to change" VS "Weak, divided or deeply conservative leadership"; 10. "Addresses an objectively significant, persistent problem" VS "Addresses a problem that affects few people or has limited impact"; 11. "Addresses an issue that is …	T19	Yes
7	Involving professionals in developing and piloting the lessons, and reviewing the research instruments, skills.	T07									Yes
8	Is further evidence/better documentation needed?	T15					Yes
9	Is input about the project being sought from a range of stakeholders (e.g. policy-makers, programme managers, providers, NGOs, beneficiaries)?	T16		Yes
10	Is the innovation being tested in the type of service-delivery points and institutional settings in which it will be scaled-up?	T16									Yes
11	Is the innovation compatible with current values or services of the user organization?	T15										Yes
12	Is the innovation consistent with existing national health policies, plans and priorities?	T16				Yes
13	Is the project being designed in light of agreed-upon stakeholder expectations for where and to what extent interventions are to be scaled-up?	T16		Yes
14	Is there a shared understanding among key stakeholders about the importance of having adequate evidence related to the feasibility and outcomes of the innovation prior to scaling up?	T16					Yes
15	Partnerships in the primary and replica contexts are comparable (Subcriteria: Same types of partners (e.g. community groups, associations, local decision-makers, funding organizations, public agencies); same level of partners’ involvement)	T08									Yes
16	Population characteristics	T05								Yes
17	To what extent has sustainability (maintaining the scaled up initiative on a lasting basis) been considered? (Consider: What are the strengths and weaknesses of the initiative and scaling up in relation to sustainability? For example, if the scale-up process and the initiative are linked to specific project or grant cycles, has planning considered how the scaling up will ‘last’ beyond the specifi…	T21											Yes
18	"Comfort,” that is, an optimal intervention environment	T07									Yes
19	(Accessibility): Innovation increases access of products or services through increasing affordability, geographic access, and/or social access.	T04						Yes		Yes
20	(Compatibility): Compatible with healthcare infrastructure in the target HIC.	T04										Yes
21	(Cost Effectiveness): Innovation improves cost effectiveness to payer, provider, or end user.	T04						Yes
22	(Effectiveness): Documentation of effectiveness of innovation using appropriate evaluative methods	T04					Yes
23	(Gap in Target HIC): Creating solutions for unsolved (or imperfectly solved) challenges or unaddressed health issues or service gaps	T04			Yes
24	(Novelty): The innovation is a novel approach or an established innovation used in a new way that has great promise.	T04			Yes
25	(Receptivity): Openness and engagement of partners as well as those not considered partners but who may be impacted by the innovation	T04				Yes
26	[Congruence] with other evidence (Findings from other studies)	T06						Yes
27	[Congruence] with previous experience (Knowledge of similar project/programme)	T06									Yes
28	A knowledge transfer process exists in the replica setting (Subcriteria: Support (scientific and methodological) provided to the intervention’s transfer; providers in the replica setting trained and supported in the primary intervention; links established with the promoter, providers, and/or evaluators of the primary intervention; lessons from the primary intervention taken into account)	T08									Yes
29	A participatory training that takes into account the professionals’ diverse views and experiences and targets their attitudes, skills and self-efficacy to implement the intervention	T07										Yes
30	Acceptability	T05								Yes
31	Acceptability to individuals	T14								Yes
32	Acceptability to stakeholders	T14								Yes
33	Acceptability: How acceptable is the intervention to key stakeholders?	T03								Yes
34	Accessibility of the intervention	T07								Yes		Yes
35	Adaptability of the program to local realities	T07							Yes
36	Adaptability to the characteristics of the population	T07							Yes
37	Adaptable to different geographical, socioeconomic and cultural contexts	T10							Yes
38	Adaptable to different health systems contexts	T10							Yes
39	Adaptable: to what extent is the initiative easy to adapt without negatively effecting outcomes?	T11							Yes
40	Adaptation	T05							Yes
41	Adaptation (Separate, essential phase of research use; adapt to suit Ghanaian context, to become implementable; may influence other applicability/transferability factors.	T06							Yes
42	Adaptations can be (or were able to be) made to the primary intervention in the replica context without altering its fundamental nature (Subcriteria: The context allows it; it is envisioned in the replica intervention’s process (diagnosis, programming that takes into account lessons from the primary intervention, project approach, management, continuous analysis of results to adjust the intervent…	T08							Yes
43	Addresses important and/or visible health problems/needs	T10	Yes
44	Addresses needs/fills gaps in government health programmes	T10				Yes
45	Adoption by settings and organizations	T14								Yes
46	Affective - motivational factors related to gender, ethnicity, religion and socioeconomic level	T07								Yes
47	Affordable and feasible: to what extent: is the financing of the initiative sustainable; is there funding for the initial scale up; can the initiative be implemented with existing resources? Given the financial and human resource requirements, to what extent is the initiative feasible in the local settings where it is to be implemented?	T11						Yes		Yes
48	Anticipate: to what extent was planning for scale up included in the original design of the initiative?	T11		Yes
49	Any organizational barriers/structural issues or approval processes to be addressed?	T20				Yes
50	Appropriately branded using ideas and language meaningful to users	T10								Yes
51	Appropriateness: How appropriate and effective is the intervention? How well does it fit with the context and actors?	T03			Yes		Yes
52	Are appropriate steps being taken to assess and document health outcomes as well as the process of implementation?	T16					Yes
53	Are individuals from the future implementing agency involved in the design and implementation of the pilot?	T16		Yes
54	Are the characteristics of the target population comparable between the study setting and the local setting? With regard to the particular aspects that will be addressed in the intervention, is it possible that the characteristics of the target population, such as ethnicity, socioeconomic status, educational level, etc will have an impact on the effectiveness of the intervention?	T12								Yes
55	Are the essential resources for implementing this intervention available in the local setting? (A list of essential resources may help answer this question)	T12									Yes	Yes
56	Are the implementation infrastructure requirements of the intervention/program feasible for scale up?	T13										Yes
57	Are the incremental health benefits worth the costs of the intervention?	T20						Yes
58	Are there plans to advocate for changes in policies, regulations and other health-systems components needed to institutionalize the innovation?	T16				Yes
59	Are they adequately trained? If not, is training available and affordable?	T20									Yes
60	Are they comparable to the study population?	T20								Yes
61	Assessment of study design/methods	T05					Yes
62	Availability of resources for routine application of the intervention	T07										Yes
63	Avoids/has low recurrent costs	T10						Yes
64	Benefits and health impacts are visible	T10					Yes
65	Benefits and incentivises health workers	T10									Yes
66	Benefits are easily demonstrated through evidence	T10					Yes
67	Builds on and aligns with existing government health systems	T10				Yes
68	Can program fidelity be monitored and/or maintained if implemented at scale?	T13							Yes
69	Can the contents of the intervention be tailored to suit the local culture?	T12							Yes
70	Can the user organization test the innovation in stages without fully adopting it?	T15									Yes
71	Capacity to implement (Acceptability, affordability, human resources, political will)	T06						Yes		Yes	Yes
72	Champion: to what extent does the initiative and proposed scale up have a champion?	T11									Yes
73	Characteristics of adoption and implementation in the target context in comparison to the primary context in terms of: strategies to reach, mobilize, and engage the target population depending on characteristics of the recipients; strategies to reach and involve different stakeholders from the beginning; identification and addressing of implementation barriers and facilitators; strategies of serv…	T09							Yes	Yes	Yes
74	Characteristics of communication in the target context in comparison to the primary context in terms of: - overall communication by leaders for the coordination of an intervention (particularly with regard to Goals, a clear structure, and expectations, Management of data flow, (Program) Meetings, Providing results to stakeholders); -quality of communication in multidisciplinary work and in teams …	T09									Yes
75	Characteristics of coordination players in the primary and target context in terms of types of partners, networks, and their (formal or informal) involvement; different personal and professional interests of stakeholders	T09									Yes
76	Characteristics of knowledge transfer in the target context in comparison to the primary context in terms of existence of a ‘knowledge translation’ process for the intervention (particularly with regard to Support from (trained) specialists, Training of providers/ professionals, Knowledge for maintaining the (essential) core elements of the intervention (fidelity) while enabling adaptation to con…	T09									Yes
77	Characteristics of policy and legislation in the primary and target context in terms of national policy and political programs; political climate and will; local policy; legislation relevant to transferability of the intervention.	T09				Yes
78	Characteristics of sustainability in the target context in comparison to the primary context in terms of: sustainability (particularly with regard to Intervention outcomes, Change of current practice/stability and sustainability of implementation, Key factors in intervention success, Stability of financing)	T09											Yes
79	Characteristics of target populations are comparable to those in studies	T01								Yes
80	Characteristics of the evaluation in the target context in comparison to the primary context in terms of: evaluation/study design; kind of assessment of processes and outcomes for measuring intervention success; similarity of determination of effects of the primary and replicated intervention; continuity and quality of evaluation throughout the transfer process (particularly with regard to Kind a…	T09					Yes
81	Characteristics of the evidence base for comparison of primary and target context in terms of: - Utility/usefulness of primary evidence (particularly with regard to the level of transfer, clearness and relevance of the research question/problem for decision-making, detailed description and relevance of the population/sample for decision-making, relevance of the outcome measurement for the target …	T09					Yes
82	Characteristics of the health care system and service provision in the primary and target context in terms of: - the structure of the health care system and inherent services (particularly with regard to Organization, Financing system, Alternative interventions available); -conditions of health service provision (particularly with regard to Usual care conditions and treatment as usual, Profession…	T09										Yes
83	Characteristics of the intervention content in the primary and target context in terms of -the conception of the intervention in the primary and target context (with regard to the complexity/character of the intervention, Theoretical foundations or model and/or principles/methods and components, The action plan for the transfer process, Tools and materials, Scale/reach and duration of the interve…	T09		Yes	Yes			Yes	Yes
84	Characteristics of the local and organizational setting in the primary and target context in terms of: physical and structural environmental conditions; current existence of synergistic or antagonistic interventions; the social/cultural local and/or organizational climate; the general organizational structure and practice; awareness of the intervention and readiness with regard to pre-existing an…	T09									Yes	Yes
85	Cognitive factors depending on the age of recipients and their language, literacy, educational achievement	T07								Yes
86	Comparative advantage: to what extent is this initiative more adequate than other solutions/options that address the same issue?	T11	Yes
87	Compatibility with similar interventions in the same setting	T14									Yes
88	Compensation for the participation of professionals and beneficiaries	T07										Yes
89	Consider interaction of the intervention with individual, community, cultural, political, workforce and organizational context	T14				Yes					Yes
90	Consistency	T05					Yes
91	Convincing causal link between the risk factor that is the target of the intervention and the health problem	T07	Yes
92	Coordinates with other donor programmes	T10				Yes
93	Cost of intervention	T14						Yes
94	Cost-effectiveness	T05						Yes
95	Cost-effectiveness of alternative approaches to intervention delivery	T14						Yes
96	Costs to participants	T14						Yes
97	Country-level influences (Geographical location and proximity, development level, within-country differences)	T06									Yes
98	Coverage: Who is covered by the intervention? What are the attributes of those who are covered, and those who are not?	T03								Yes
99	Cultural factors related to lifestyles and worldviews	T07								Yes
100	Culturally acceptable to sociocultural norms, religions, language, health beliefs and practices	T10								Yes
101	Degree of fidelity/adaption required to retain effectiveness with wider implementation	T14							Yes
102	Demand driven or ownership: to what extent: have the scaling entity(ies) involved in the design, implementation of the pilot or evaluation; stakeholders given input about the pilot and scaling up?	T11		Yes							Yes
103	Determine size of effect	T14					Yes
104	Did a theory, model, or framework inform the development of the innovation?	T02		Yes
105	Did you assess if the innovation is compatible with similar innovations in the same setting?	T02									Yes
106	Did you determine if the innovation is consistent with policy directives in the setting in which it will be scaled and/or spread?	T02				Yes
107	Did you implement the innovation in a setting (e.g., at individual, community, cultural, political, workforce or organizational levels) comparable to that of the new setting to which it will be scaled up and/or spread?	T02									Yes
108	Differential effect, reach and adoption across target groups, socioeconomic status and settings	T14								Yes
109	Differential effects	T05					Yes
110	Do you have data on financial and human resources needed to scale up and/or spread the innovation?	T02						Yes			Yes
111	Do you have data on the adaptability of the innovation?	T02							Yes
112	Do you have data on the adoption of the innovation (numerator & denominator)?	T02								Yes
113	Do you have data on the cost-effectiveness of the innovation (compared to existing equivalent innovations or alternatives)?	T02						Yes
114	Do you have data on the effectiveness of the innovation (i.e., testing in real-world conditions)?	T02					Yes
115	Do you have data on the feasibility of the innovation?	T02										Yes
116	Do you have data on the fidelity of the implementation and use of the innovation?	T02							Yes
117	Do you have data on the maintenance of the innovation? If yes for how long can it be sustained (please specify)?	T02											Yes
118	Do you have data on the reach of the innovation (numerator & denominator)?	T02								Yes
119	Does it conform to existing legislation or regulations (either local or provincial?) Does it overlap with existing programs or is it symbiotic?)	T20				Yes
120	Does not burden health workers by adding to their workload or making them more accountable for failure	T10									Yes
121	Does the health system currently have the capacity to implement the innovation? If not, are there plans to test ways to increase health-systems capacity?	T16										Yes
122	Does the innovation address a felt need, persistent problem or policy priority?	T15			Yes
123	Does the innovation address a persistent health or servicedelivery problem?	T16	Yes
124	Does the innovation being tested require human and financial resources that can reasonably be expected to be available during scale-up?	T16						Yes			Yes
125	Does the innovation have relative advantage over existing practices?	T15			Yes
126	Does the innovation have the potential for creating conflict in the user organization?	T15									Yes
127	Does the intervention have the potential to reach the intended target population at scale?	T13								Yes
128	Does the model have relative advantage over existing practices? (14. "Current solutions considered inadequate" VS "Current solutions considered adequate"; 15. "Superior effectiveness to current solutions and other alternatives clearly established" VS "Little or no objective evidence of superiority to current solutions and other alternatives")	T19					Yes
129	Does the need exist?	T20	Yes
130	Does the political environment of the local society allow this intervention to be implemented?	T12				Yes
131	Does the practice accomplish performance objectives (Comparative Performance, Outcome vs. Process, Attributable Improvement, Strength of Evidence)?	T17					Yes
132	Does the project design include mechanisms to review progress and incorporate new learning into the implementation process?	T16		Yes
133	Does the provider of the intervention in the local setting have the skill to deliver this intervention? If not, will training be available?	T12									Yes
134	Does the target population in the local setting have a sufficient educational level to comprehend the contents of the intervention?	T12								Yes
135	Does this intervention fit with its mission and local priorities?	T20				Yes
136	Ease of implementation	T05									Yes
137	Economies of scale and marginal costs	T14						Yes
138	Effectiveness/efficacy	T05					Yes
139	Enjoyment of the professionals	T07									Yes
140	Environmental factors related to the systemic dimension of the community	T07									Yes
141	Factors associated with all the resources and practices required to implement the intervention, including the cost and duration (Implementation of RE-AIM)	T07						Yes
142	Factors associated with interaction between the intervention and context	T07									Yes
143	Factors related to intervention: its model, its development, its delivery	T07		Yes	Yes
144	Factors related to participation of the population (Adoption of RE-AIM): perceived benefits, incentive group, a positive atmosphere within the program, the program seen as a priority.	T07								Yes
145	Factors related to politico-social context (health system, financing, services or existing alternative program, etc.)	T07				Yes
146	Factors related to the representativeness and characteristics of the target population (Reach RE-AIM): age, ethnicity, socioeconomic status, income, health status	T07								Yes
147	Feasibility of the intervention	T07										Yes
148	Feasibility: Is it possible to implement the intervention in this context, given the resources available, the health systems structures, etc.?	T03										Yes
149	Fidelity: Did the attributes of the innovation remain the same as planned throughout the implementation process? How were they adapted over time?	T03			Yes				Yes
150	Focus on internal validity and outcome measures when establishing efficacy	T14					Yes
151	General applicability/transferability to settings/ populations	T05								Yes	Yes
152	General quality (Internal validity, ‘soundness’ of the study)	T06					Yes
153	Generate implementation protocols and resources	T14									Yes
154	Given the financial and human-resource requirements, is the innovation feasible in the local settings where it is to be implemented?	T16									Yes
155	Greater emphasis on external validity and process evaluation when interventions are replicated and scaled up	T14					Yes
156	Has a comparative advantage over other innovations	T10					Yes
157	Has the innovation been tested in the type of setting where it will be scaled up?	T15									Yes
158	Has the package of interventions been kept as simple as possible without jeopardizing outcomes?	T16			Yes
159	Has the project identified and taken into consideration community, cultural and gender factors that might constrain or support implementation of the innovation?	T16		Yes
160	Have the norms, values and operational culture of the implementing agency been taken into account in the design of the project?	T16		Yes
161	Have the opportunities and constraints of the political, policy, health-sector and other institutional factors been considered in designing the project?	T16		Yes
162	Have the results of the testing of the innovation been documented?	T02					Yes
163	How convincing is the scaling strategy? (1. "Presence of a clear and compelling strategy for reaching scale" VS "No articulated scaling strategy"; 2. "Homogeneous problem, target group and setting – geography, language, economy, politics" VS "Multiple, diverse contexts");	T19								Yes	Yes
164	How Does the Practice Work? - In order to spread the practice successfully it must be well understood – What makes it tick (Logic Model, Key Components, Specific Processes, Organizational Enablers, Barriers and Risks)?	T17			Yes
165	How easy is the model to transfer and adopt? (16. "Implementable with existing systems, infrastructure, and human resources" VS "Requires significant new or additional systems, infrastructure, or human resources"; 17. "Small departure from current practices of target population" VS "Large departure from current practices of target population"; 18. "Fully consistent with government policy" VS "Req…	T19				Yes			Yes	Yes		Yes
166	How good is the fit between the intervention and the adopting organization? (24. "Adopting organization has the operational capacity and financial resources to implement at scale" VS "No organization with the systems, delivery agents, and resources to implement at scale"; 25. "Adopting and intermediary organizations with experience scaling similar interventions" VS "Adopting and intermediary orga…	T19						Yes			Yes
167	How observable are results?	T15					Yes
168	How sound is the evidence?	T15					Yes
169	If the core components of intervention are to be changed/adapted from its original form during scale up, will the impact of the changes/adaptations likely be favourable?	T13							Yes
170	If the intervention requires integration into existing organisational or community structures, how likely is it to be feasible?	T13									Yes
171	Impacts positively on communities' health;	T10					Yes
172	Implement Infrastructure - Practices rarely spread effectively without supporting infrastructure, such as a champion, project management, training to teach new skills, and a measurement plan. (Champion, Project Management, Training, Measurement and Monitoring)	T18										Yes
173	Implementation cost: How much does it cost to deliver the intervention? Is this affordable? Could adaptations to design make the intervention more cost-effective?	T03						Yes
174	Incentives: to what extent are there incentives supporting the scaling up process? Incentives can be monetary or non-monetary, and they can be at the level of the individual or at the level of institutions	T11										Yes
175	Includes local income generating schemes	T10						Yes
176	Innovation increases scope, geographic cover, or customer base.	T04								Yes
177	Intention to adopt: What are stakeholders intentions to adopt the intervention, and why is this the case?	T03								Yes
178	Interest earned from the program by professionals in terms of their practice	T07									Yes
179	Intervention characteristics (Content or approach, cost, implementation challenges)	T06			Yes			Yes
180	Intervention characteristics	T05			Yes
181	Intervention has a focus on communication, relationship building and development of trust	T01			Yes
182	Intervention has a respect for Aboriginal and Torres Strait Islander people and their culture	T01			Yes					Yes
183	Intervention has a respect for family involvement in health issues and child care	T01								Yes
184	Intervention has a specific service location intended for women and children	T01			Yes						Yes
185	Intervention includes flexibility in service delivery and appointment times	T01			Yes
186	Intervention includes home visiting	T01			Yes
187	Intervention includes outreach activities	T01			Yes
188	Intervention includes provision of childcare or playgroups	T01			Yes
189	Intervention includes provision of transport	T01			Yes
190	Intervention is community based and/or community controlled services	T01			Yes
191	Intervention is integrated with other services (e.g. hospital liaison, shared care)	T01										Yes
192	Intervention need (Focused on pertinent health problem, addressed determinants of health problem)	T06	Yes
193	Intervention provides a welcoming and safe service environment	T01									Yes
194	Intervention provides continuity of care and a broad spectrum of services	T01			Yes
195	Intervention values Aboriginal and Torres Strait Islander staff and female staff	T01								Yes
196	Involving professionals in developing and piloting the lessons, and reviewing the research instruments, skills.	T07		Yes
197	Is addressing the problem consistent with policy/strategic directions or priorities?	T13				Yes
198	Is it more cost-effective than existing practices or alternatives?	T15						Yes
199	Is the capacity to implement the intervention comparable between the study setting and the local setting in such matters as political environment, social acceptability, resources, organizational structure and the skills of the local providers?	T12									Yes
200	Is the current strategic plan/operational plan in alignment with the intervention to be offered?	T20				Yes
201	Is the delivery setting(s) selected to deliver the program at scale consistent with that used in previous studies?	T13									Yes
202	Is the delivery workforce selected for implementation at scale sustainable?	T13											Yes
203	Is the delivery workforce selected to deliver the program at scale consistent with that used in previous studies?	T13									Yes
204	Is the innovation based on sound evidence and preferable to alternative approaches?	T16					Yes
205	Is the innovation being tested in the variety of sociocultural and geographic settings where it will be scaled-up?	T16									Yes
206	Is the intervention credible? (3. "Based on sound evidence" VS "Little or no solid evidence"; 4. "Independent external evaluation" VS "No independent external evaluation"; 5. "Substantial evidence that the model works in diverse contexts" VS "There is no evidence that the model works in diverse contexts"; 6. "Supported by eminent individuals and institutions" VS "Supported by few or no eminent in…	T19					Yes
207	Is the intervention likely to be acceptable to the delivery workforce involved in its delivery at scale?	T13									Yes
208	Is the intervention likely to be acceptable to the target population?	T13								Yes
209	Is the level of integration of the intervention into delivery settings required for implementation at scale sustainable?	T13											Yes
210	Is the level of resourcing required to implement the intervention at scale sustainable?	T13											Yes
211	Is the organization motivated (learning organization)?	T20				Yes
212	Is the problem of sufficient concern to warrant scale up of the intervention/program to address it?	T13	Yes
213	Is there a plan to share findings and insights from the pilot project during implementation?	T16									Yes
214	Is there a sustainable source of funding? (30. "Substantially lower unit cost than existing or alternative solutions" VS "Higher unit cost than existing or alternative solutions"; 31. "Requires small commitment of funds to begin" VS "Requires large commitment of funds to begin"; 32. "Financed by internal funding (e.g., user fees), endowment or sustainable subsidy" VS "No sustainable funding sourc…	T19						Yes
215	Is there any political barrier to implementing this intervention?	T12				Yes
216	Is there any possible barrier to implementing this intervention due to the structure of that organization?	T12										Yes
217	Is there compelling evidence (from the literature or elsewhere) to indicate that the intervention is effective in addressing the problem in the target population?	T13					Yes
218	Is there evidence that the benefits of the intervention exceeded the costs?	T13						Yes
219	Is there provision for early and continuous engagement with donors and technical partners to build a broad base of financial support for scale-up?	T16						Yes
220	Language used appropriate to the culture and origin of participants	T07										Yes
221	Leadership Alignment - What is the primary organizational goal or strategy addressed by the practice? (Alignment with Strategy, Goals, and Priorities, Sponsorship & Leadership, Oversight Structure)	T18				Yes						Yes
222	Local need for intervention	T05									Yes
223	Low cost to implement at scale and/or cost effective	T10						Yes
224	Low human resource inputs required	T10						Yes
225	Methods/study design (Sampling methods, scale or coverage of intervention, methods of analysis)	T06								Yes
226	Mobilization methods that could vary depending on the characteristics of beneficiaries	T07										Yes
227	Monitoring and evaluation: to what extent are monitoring and evaluation (M&E) structures in place to monitor the pilot and scaling up process?	T11										Yes
228	National authorities: to what extent: is there political will/political support/buy-in for the initiative by the national/regional/local authorities; are national policies in place that support the initiative?	T11				Yes
229	Operational Resources - Many practices cannot be implemented successfully without specific staff skills, facilities, equipment, or supporting technology; these warrant up-front attention to needed resources. (Staff Skills and Capacity, Space and Equipment, Technology)	T18									Yes	Yes
230	Organizational Culture - A site has highest readiness to receive a new practice if all involved units are high functioning, work well together, value accountability and adaptability, and is poised for change. (Operational Effectiveness, Relationships Among Units, Organizational Culture, Readiness for Change)	T18										Yes
231	Organizational infrastructure required for wider delivery	T14										Yes
232	Original study findings (Outcomes presented, relevance of outcomes to Ghanaian context, interpretations of statistics)	T06					Yes
233	Other elements of the replica implementation context are supportive of the intervention’s implementation and success (Subcriteria: Prior synergistic experiences (such as raising awareness in the population) or antagonistic experiences; current existence of synergistic or antagonistic interventions (such as another intervention that is pursuing an objective that is in opposition to that of the rep…	T08									Yes
234	Partnerships: to what extent are there local partnerships/multi-stakeholder partnerships in place to support the scaling up?	T11									Yes
235	Places no/minimal cost burden on user communities	T10						Yes
236	Population-level influences (‘Culture’, urban-rural settings, women’s status, religion, social structures, literacy)	T06								Yes
237	Potential effectiveness (Based on: perception of Ghanaian situation, intervention approach, perceived ease of implementation or experience with similar interventions)	T06					Yes
238	Potential effectiveness in new setting	T05					Yes
239	Prevalence of health problem in the population	T07	Yes
240	Prevalence of risk factors for the targeted health problem	T07	Yes
241	Providing all required instructions and intervention materials	T07										Yes
242	Quality control and performance monitoring systems to replace stand-alone evaluation as interventions increase further in scale and are disseminated widely into policy and practice	T14											Yes
243	Reach (reach per eligible population)	T14								Yes
244	Recognition of unique institutional settings	T07									Yes
245	Relevance of outcome measures	T05					Yes
246	Relevance of the intervention to influence the risk factor and/or problem	T07	Yes
247	Relevance of the problem statement to be treated by professionals (expert agreement)	T07	Yes
248	Relevant: to what extent there has been an explicit request for scaling up the initiative by key stakeholders?	T11	Yes
249	Results (Additional information about findings)	T06					Yes
250	Seen as being owned by communities	T10								Yes
251	Setting characteristics	T05									Yes
252	Setting has an appropriately trained workforce	T01									Yes
253	Simple/convenient to use and easily understood by health workers and communities	T10			Yes						Yes
254	Skills, competencies and workforce required for wider implementation	T14									Yes
255	Speed: to what extent does the initiative allow for a gradual or phased scaling up process?	T11			Yes
256	Successful: to what extent has the initiative been evaluated for achieving its objectives?	T11					Yes
257	Sustainability	T05											Yes
258	Sustainability of implementation (Ability to maintain implementation over time)	T06											Yes
259	Sustainability: Is it possible to sustain the intervention once scaled up? What factors (intervention attributes, actors involved, context) contribute to or undermine sustainability?	T03											Yes
260	Sustainable: to what extent has sustainability (maintaining the scaled up initiative on a lasting basis) been considered?	T11											Yes
261	Technical expertise required including information systems, training, evaluation and performance monitoring	T14										Yes
262	The climate of trust between providers and recipients is similar in the primary and replica interventions (Subcriteria: Prior knowledge of each other; past experience of intervention; no interfering relationships (such as in hierarchical interactions)	T08									Yes
263	The cognitive, cultural, social, and educational characteristics of the recipient population are similar in the primary and replica interventions (Subcriteria: Cultural characteristics (lifestyle and representations of the world); cognitive characteristics (knowledge); socio-educational characteristics)	T08								Yes
264	The epidemiologic and sociodemographic characteristics of the recipient population are similar in the primary and replica interventions (Subcriteria: Socioeconomic characteristics (rate of unemployment); demographic characteristics (age, sex); health status).	T08								Yes
265	The initial Go/No Go Assessment will have indicated that the unscaled initiative was proven to be effective. If changes to the initiative’s design have been made since it was evaluated, to what extent will this impact effectiveness? (Consider: How is this determined? Have results of evaluating the effectiveness of the revised initiative been documented?)	T21					Yes
266	The institutional environment of the replica that has a direct influence on the intervention is supportive of its implementation and success (Subcriteria: Pre-existing and durable political will; institutional support affirmed and announced by decision-makers; decision-makers’ positive perception of the intervention; equivalent status and latitude for action)	T08				Yes						Yes
267	The intervention is equally acceptable to both the primary and recipient populations (Subcriteria: Social, cultural, and philosophical acceptability (or conviction – e.g. if the intervention is a vaccination and the recipient is opposed to vaccination))	T08								Yes
268	The intervention methods in both the primary and replica interventions are similar (Subcriteria: Strategic principles (educational activities, professional training, changes to the environment); action plan; implementation process; recipients’ involvement in planning (participative process); communication mechanisms in the intervention (e.g. between stakeholders); tools used; scale and duration o…	T08									Yes
269	The intervention’s accessibility is similar in the primary and replica interventions (Subcriteria: Financial accessibility; geographic accessibility; sociocultural accessibility)	T08										Yes
270	The levels of participation are the same in the primary and replica populations (Subcriterion: Rate of participation)	T08								Yes
271	The population characteristics in the primary and target context in terms of the epidemiologic characteristics, sociodemographic characteristics, the cultural/social (including individual) characteristic, cognitive characteristics, and socio-educational characteristics	T09								Yes
272	The population’s attitude towards the intervention in the primary and target context in terms of the population demand for the intervention, the acceptability of the intervention, the motivation.	T09								Yes
273	The population’s perceptions of health and health services in the primary and target context in terms of the health needs (regarding the health problem) and the cooperation between providers and recipients	T09	Yes							Yes
274	The primary and replica populations have similar perceptions of their health needs (Subcriteria: Collecting and taking these perceptions into account in the intervention)	T08								Yes
275	The primary intervention has prepared and provided all the elements needed for its transfer (Subcriteria: based on normal means and structures (e.g. local professionals); evaluation of results and processes (elements that contributed to the results); availability of documents and tools used in the primary intervention (process, teaching tools, questionnaires)	T08										Yes
276	The primary intervention is acceptable to the replica intervention’s providers (Social, cultural, and philosophical acceptability (or conviction – e.g. if the intervention is a vaccination and the provider is opposed to vaccination)	T08								Yes
277	The providers are mobilized in a similar manner in both the primary and replica interventions (Subcriteria: Involvement; motivation; financial, scientific and/or professional interest)	T08									Yes
278	The providers in the replica intervention believe in the utility of the primary intervention (Subcriteria: Intervention recognized as a priority, effective, having merit; acceptance of the values and intervention methods upon which the intervention is based)	T08	Yes	Yes			Yes
279	The recipient population in the replica intervention believes in the utility of the primary intervention (Subcriteria: The intervention is a priority; it is recognized as effective and as having merit)	T08	Yes				Yes			Yes
280	The recipient population in the replica wants the intervention just as much as did the recipient population of the primary intervention (Subcriteria: Collecting and taking into account population demand)	T08								Yes
281	The recipients are involved to the same degree in both the primary and replica populations (Subcriteria: Mobilization and involvement of recipients)	T08		Yes							Yes
282	The resources in the replica intervention are equivalent to those available in the primary intervention (Subcriteria: Financial and human resources)	T08						Yes			Yes
283	The skills of the providers and the project leader in the replica intervention are similar to those in the primary intervention (Subcriteria: Competencies suited to the intervention (scientific / practical-experiential / know-how); appropriate expertise for the intervention, knowledge of the population’s characteristics, capacity for team work; competency regarding implementation of the primary i…	T08									Yes
284	The type of motivation in the recipient population is similar in the primary and replica interventions (Subcriteria: Motivation derived from the intervention (financial incentive, interest, convivial atmosphere) and/or initial motivation (interest, enthusiasm, pleasure)	T08								Yes
285	Timing: to what extent has timing been considered (e.g. school year, hazard season, political events, political and social climate), to ensure this is the right time to initiate scaling?	T11				Yes
286	To what extent are monitoring and evaluation (M&E) structures in place to monitor the scaling up process? (Consider: How will the scaling up be monitored and evaluated? What is the M&E system/structures of the scaling entity? Is there capacity/planning to put M&E structures in place? What is the ability to assess and document outcomes or process of implementation? What mechanisms are in place to …	T21										Yes
287	To what extent are the initiative’s processes and tools simple? (Consider: How many components does the initiative have? What processes are required to support implementation? How will these work at scale? Does the initiative need to be simplified for scaling up (e.g. reducing the number of components or changing the processes)? If not, why? If so, how? If it needs to be simplified, how does this…	T21							Yes
288	To what extent is the initiative easy to adapt without negatively effecting outcomes? (Consider: If the initiative will be implemented in new contexts (within the same country or in a different country) what needs to change (contents, language, modality, etc.)? If changes are needed, does this impact its ability to achieve its objective? If dependent on technology (e.g. internet) does this have i…	T21							Yes
289	Unintended consequences and adverse outcomes	T14					Yes
290	Unintended effects	T05					Yes
291	Vision: to what extent is there a shared vision of what is to be scaled (its aim) among the relevant stakeholders?	T11			Yes
292	Volunteerism and the autonomy of participants	T07								Yes
293	Were major additional human or financial resources and commodities needed to introduce the innovation?	T15						Yes			Yes
294	What are the full costs (supplies, systems, space requirements for staff, training, technology/administrative supports) per unit of expected outcome?	T20						Yes
295	What degree of change from current norms, practices and level of resources is implied in the innovation?	T15									Yes
296	What is needed to tailor the intervention locally?	T20							Yes
297	What is the baseline prevalence of the health issue locally?	T20	Yes
298	What is the baseline prevalence of the health problem of interest in the local setting? What is the difference in prevalence between the study setting and the local setting?	T12	Yes
299	What is the difference in prevalence of the health issue (risk status) between study and local settings?	T20	Yes
300	What is the level of technical sophistication needed to introduce the innovation?	T15									Yes
301	Which components will need local adaptation to be relevant for changes in local context?	T15							Yes
302	Which organization will be responsible for the provision of this intervention in the local setting?	T12										Yes
303	Who/what is available/essential for the local implementation?	T20									Yes
304	Will any difference in characteristics (ethnicity, socio-demographic variables, number of persons affected) impact intervention effectiveness locally?	T20								Yes
305	Will changes in logistics need to be made to accommodate the innovation?	T15										Yes
306	Will it be difficult to maintain the basic values of the innovation as expansion proceeds?	T15										Yes
307	Will scaling up the intervention be strategically useful to funders/funding agency?	T13				Yes
308	Will the core components of the scaled up intervention be consistent with what was previously shown to be effective?	T13							Yes
309	Will the financing of the innovation be sustainable?	T16						Yes
310	Will the intervention be allowed or supported in current political climate?	T20				Yes
311	Will the intervention broadly “cover” the target population?	T20								Yes
312	Will the outcomes delivered by this intervention address the needs of the target group (and/or) problem?	T13			Yes
313	Will the Practice Spread? - Practices are most likely to spread if they are simple, fit with existing culture, have a demonstrated business case, if at-scale tools are available, and if early adopters share knowledge. (Simplicity, Cultural, Fit, Business Case, Tools, Implementation Support)	T17								Yes		Yes
314	Will the Practice Work Elsewhere? - Not every practice that is successful at a pilot site generalizes to other settings. Learning whether it can be transplanted is a precursor to wider spread. (Demonstrated Sustainability, Demonstrated Transfer, Adaptability, Unintended Consequences)	T17					Yes		Yes				Yes
315	Will the public and target groups accept and support the intervention in its current format?	T20								Yes
316	Will the target population be interested in the intervention? Is it ethical?	T20								Yes
317	Will there be public relations benefit for local government?	T20				Yes
318	Will this program enhance the stature of the organization?	T20								Yes
319	Works with existing community structures and actors including village committees and traditional birth attendants	T10									Yes
320	Would the general public and the targeted (sub)population accept this intervention? Does any aspect of the intervention go against local social norms? Is it ethically acceptable?	T12								Yes
